# Supplementary material for: Hexokinase 3 promoted cytokine production of monocytes by targeting metabolic reprogramming and histone lactylation in sepsis
Source: Clin Epigenetics. 2026 Apr 10;18:103. doi: 10.1186/s13148-026-02129-6 (PMC13214176; doi:10.1186/s13148-026-02129-6)
Supplement: Supplementary file 1 [file 13148_2026_2129_MOESM1_ESM.xlsx]

## Sheet: Sheet1
AKR1A1	aldo-keto reductase family 1 member A1 [Sou...
ADH1A	alcohol dehydrogenase 1A (class I), alpha p...
ADH1B	alcohol dehydrogenase 1B (class I), beta po...
ADH1C	alcohol dehydrogenase 1C (class I), gamma p...
ADH4	alcohol dehydrogenase 4 (class II), pi poly...
ADH5	alcohol dehydrogenase 5 (class III), chi po...
ADH6	alcohol dehydrogenase 6 (class V) [Source:H...
GALM	galactose mutarotase [Source:HGNC Symbol;Ac...
ADH7	alcohol dehydrogenase 7 (class IV), mu or s...
LDHAL6A	lactate dehydrogenase A like 6A [Source:HGN...
DLAT	dihydrolipoamide S-acetyltransferase [Sourc...
DLD	dihydrolipoamide dehydrogenase [Source:HGNC...
ENO1	enolase 1 [Source:HGNC Symbol;Acc:HGNC:3350]
ENO2	enolase 2 [Source:HGNC Symbol;Acc:HGNC:3353]
ENO3	enolase 3 [Source:HGNC Symbol;Acc:HGNC:3354]
ALDH2	aldehyde dehydrogenase 2 family member [Sou...
ALDH3A1	aldehyde dehydrogenase 3 family member A1 [...
ALDH1B1	aldehyde dehydrogenase 1 family member B1 [...
ALDH1A3	aldehyde dehydrogenase 1 family member A3 [...
FBP1	fructose-bisphosphatase 1 [Source:HGNC Symb...
ALDH3B1	aldehyde dehydrogenase 3 family member B1 [...
ALDH3B2	aldehyde dehydrogenase 3 family member B2 [...
ALDH9A1	aldehyde dehydrogenase 9 family member A1 [...
ALDH3A2	aldehyde dehydrogenase 3 family member A2 [...
ALDOA	aldolase, fructose-bisphosphate A [Source:H...
ALDOB	aldolase, fructose-bisphosphate B [Source:H...
ALDOC	aldolase, fructose-bisphosphate C [Source:H...
G6PC1	glucose-6-phosphatase catalytic subunit 1 [...
GAPDH	glyceraldehyde-3-phosphate dehydrogenase [S...
GCK	glucokinase [Source:HGNC Symbol;Acc:HGNC:4195]
GPI	glucose-6-phosphate isomerase [Source:HGNC ...
HK1	hexokinase 1 [Source:HGNC Symbol;Acc:HGNC:4...
HK2	hexokinase 2 [Source:HGNC Symbol;Acc:HGNC:4...
HK3	hexokinase 3 [Source:HGNC Symbol;Acc:HGNC:4...
LDHA	lactate dehydrogenase A [Source:HGNC Symbol...
LDHB	lactate dehydrogenase B [Source:HGNC Symbol...
LDHC	lactate dehydrogenase C [Source:HGNC Symbol...
PGAM4	phosphoglycerate mutase family member 4 [So...
ALDH7A1	aldehyde dehydrogenase 7 family member A1 [...
PCK1	phosphoenolpyruvate carboxykinase 1 [Source...
PCK2	phosphoenolpyruvate carboxykinase 2, mitoch...
PDHA1	pyruvate dehydrogenase E1 subunit alpha 1 [...
PDHA2	pyruvate dehydrogenase E1 subunit alpha 2 [...
PDHB	pyruvate dehydrogenase E1 subunit beta [Sou...
PFKL	phosphofructokinase, liver type [Source:HGN...
PFKM	phosphofructokinase, muscle [Source:HGNC Sy...
PFKP	phosphofructokinase, platelet [Source:HGNC ...
PGAM1	phosphoglycerate mutase 1 [Source:HGNC Symb...
PGAM2	phosphoglycerate mutase 2 [Source:HGNC Symb...
PGK1	phosphoglycerate kinase 1 [Source:HGNC Symb...
PGK2	phosphoglycerate kinase 2 [Source:HGNC Symb...
PGM1	phosphoglucomutase 1 [Source:HGNC Symbol;Ac...
PKLR	pyruvate kinase L/R [Source:HGNC Symbol;Acc...
PKM	pyruvate kinase M1/2 [Source:HGNC Symbol;Ac...
PGM2	phosphoglucomutase 2 [Source:HGNC Symbol;Ac...
ACSS2	acyl-CoA synthetase short chain family memb...
G6PC2	glucose-6-phosphatase catalytic subunit 2 [...
BPGM	bisphosphoglycerate mutase [Source:HGNC Sym...
TPI1	triosephosphate isomerase 1 [Source:HGNC Sy...
ACSS1	acyl-CoA synthetase short chain family memb...
FBP2	fructose-bisphosphatase 2 [Source:HGNC Symb...
LDHAL6B	lactate dehydrogenase A like 6B [Source:HGN...
